# Supplementary material for: Relationships of Non-coding RNA with diabetes and depression
Source: Sci Rep. 2019 Jul 24;9:10707. doi: 10.1038/s41598-019-47077-9 (PMC6656886; doi:10.1038/s41598-019-47077-9)
Supplement: Supplementary file 2 — Supplementary data 1 [file 41598_2019_47077_MOESM2_ESM.xlsx]

## Sheet: up
#log2FC >= 0.585 #p-value cut-off <= 0.05 #q-value cut-off <= 1.00 #Gene biotype: protein_coding #Condition pair: up_TYB_vs_TB Column A: Track_id, The database name in gene level. Column B: Gene_Name, The name of gene. Column C: Locus, The genomic coordinates of gene. Column D: Strand, Strand of the gene. Column E: Gene_Type, The biological type of gene. Column F: log2FC, if the comparison is tes…
Annotation					DE Statistic				FPKM
Track_id	Gene_Name	Locus	Strand	Gene_Type	log2FC	Fold_Change	p_value	q_value	TYB_FPKM	TB_FPKM	Be103	Be104	Be109	Be117	Be202	Be204	Be205	Be206	Be215	Be302
ENSG00000238243.3_1	OR2W3	chr1:248058889-248059833	+	protein_coding	1.12353	2.1788	0.0238054	0.610242	5.06046	3.93692	43.3346	30.01	8.06739	46.5822	28.633	23.2785	20.8312	27.9721	12.3799	8.65436
ENSG00000126353.3_2	CCR7	chr17:38710021-38721724	-	protein_coding	1.03877	2.05448	0.00739258	0.610242	4.5277	3.48893	18.3572	26.7784	19.5687	22.8306	7.99281	5.79169	22.054	21.1024	13.4451	8.83023
ENSG00000198034.10_1	RPS4X	chrX:71475529-71497150	-	protein_coding	0.965519	1.95277	0.0118148	0.610242	6.00424	5.03872	55.0777	60.0117	35.0812	84.3037	35.885	15.6415	52.4375	68.8657	51.7482	31.8472
ENSG00000254996.5_2	ANKHD1-EIF4EBP3	chr5:139781493-139929154	+	protein_coding	0.950834	1.93299	0.0425837	0.610242	2.39227	1.44144	5.17371	2.69394	3.43941	4.39569	0.872802	0.529295	5.22091	4.20947	1.06267	4.63436
ENSG00000184613.10_2	NELL2	chr12:44902058-45315631	-	protein_coding	0.937499	1.91521	0.000213749	0.448358	2.31014	1.37264	3.20192	4.75603	1.59919	4.22966	1.14439	1.19232	4.48745	3.32203	2.02273	2.15195
ENSG00000139193.3_2	CD27	chr12:6554033-6560884	+	protein_coding	0.925485	1.89932	0.00756793	0.610242	3.61014	2.68466	8.691	14.0934	7.87624	12.8218	4.1434	2.86778	9.31278	12.023	6.27581	7.55047
ENSG00000101224.17_1	CDC25B	chr20:3767419-3786768	+	protein_coding	0.90926	1.87808	0.0198808	0.610242	3.90276	2.9935	8.70739	17.2155	14.3038	16.579	4.94516	4.27327	14.3532	14.6859	7.64086	6.7281
ENSG00000197153.4_2	HIST1H3J	chr6:27858160-27860884	-	protein_coding	0.90143	1.86792	0.012755	0.610242	2.19516	1.29373	2.75715	4.01665	1.80341	7.49577	1.5093	0.712665	2.11589	3.03635	1.85065	1.57872
ENSG00000103064.13_2	SLC7A6	chr16:68298419-68335726	+	protein_coding	0.901231	1.86766	0.00303173	0.610242	2.82585	1.92462	5.25424	6.30038	2.68139	7.05917	3.62722	1.48579	6.3213	5.65162	4.69485	2.27009
ENSG00000256235.1_1	SMIM3	chr5:150157508-150176296	+	protein_coding	0.898757	1.86446	0.0499399	0.610242	1.60466	0.705907	1.74249	2.2651	2.07344	0.815885	0.067329	0.118435	1.75115	4.81587	0.896353	0.659752
ENSG00000170667.14_2	RASA4B	chr7:102122892-102158228	-	protein_coding	0.863334	1.81924	0.0209263	0.610242	1.96453	1.1012	3.24207	2.86134	1.41741	2.54074	2.38186	1.08384	3.08431	2.82284	1.66746	0
ENSG00000130300.8_1	PLVAP	chr19:17462257-17488159	-	protein_coding	0.840292	1.79041	0.0417424	0.610242	3.82703	2.98674	15.9054	16.6838	5.25439	13.038	13.3698	7.51587	8.84713	12.9328	9.20225	3.00802
ENSG00000133574.9_1	GIMAP4	chr7:150264365-150271043	+	protein_coding	0.834546	1.7833	0.0108924	0.610242	5.41599	4.58144	38.9777	36.0021	39.2825	47.9009	20.7648	14.6034	41.3088	45.354	29.0598	18.1287
ENSG00000110448.10_1	CD5	chr11:60869867-60895324	+	protein_coding	0.813454	1.75741	0.0466086	0.610242	3.88146	3.06801	11.0115	18.4733	14.0298	11.3493	5.19374	3.70054	10.55	19.8412	9.3812	8.13094
ENSG00000177272.8_1	KCNA3	chr1:111215087-111217655	-	protein_coding	0.802366	1.74396	0.021035	0.610242	3.6518	2.84943	8.33305	13.393	8.70959	12.8867	5.04582	2.97421	10.4799	13.6484	9.08969	7.26105
ENSG00000157570.11_1	TSPAN18	chr11:44748015-44953972	+	protein_coding	0.797583	1.73819	0.049216	0.610242	1.95727	1.15969	1.46844	2.77904	2.85491	3.62818	0.438547	0.328434	3.60094	3.4456	1.57915	1.92923
ENSG00000101695.8_2	RNF125	chr18:29598335-29653176	+	protein_coding	0.795644	1.73585	0.0162393	0.610242	2.42925	1.63361	3.10971	3.15403	0.953601	6.03514	3.16983	2.55351	5.48778	4.81755	1.55411	2.89023
ENSG00000157978.11_1	LDLRAP1	chr1:25870071-25895377	+	protein_coding	0.793992	1.73387	0.0153029	0.610242	2.75321	1.95922	5.18645	8.76927	4.23072	5.27086	2.11851	1.53373	4.77803	5.36183	4.68127	2.78619
ENSG00000116455.13_2	WDR77	chr1:111982512-111991998	-	protein_coding	0.792975	1.73264	0.0183287	0.610242	2.11048	1.3175	2.25138	3.72255	2.32508	3.54746	1.60292	0.407291	3.21013	4.10828	2.63365	1.17293
ENSG00000197608.11_2	ZNF841	chr19:52567719-52599018	-	protein_coding	0.755185	1.68785	6.8941e-05	0.364974	1.86896	1.11378	2.14314	2.31362	1.2068	3.28659	0.978709	1.27903	2.76798	2.86531	1.43798	0.956496
ENSG00000136942.14_1	RPL35	chr9:127620159-127624260	-	protein_coding	0.754243	1.68675	0.0418002	0.610242	5.40567	4.65143	36.7794	36.4249	37.8933	47.8707	21.0699	11.6887	40.773	46.4225	37.9736	22.6173
ENSG00000198892.6_1	SHISA4	chr1:201857808-201861434	+	protein_coding	0.75401	1.68647	0.0200679	0.610242	3.68923	2.93522	12.2951	15.4831	5.78248	11.6842	12.8749	5.52371	13.3749	7.93803	5.58109	5.47937
ENSG00000160185.14_1	UBASH3A	chr21:43823556-43867791	+	protein_coding	0.744342	1.67521	0.0126901	0.610242	2.46309	1.71874	3.12743	4.54244	3.80858	6.19394	2.14742	1.34664	3.56473	5.78501	1.93206	2.71001
ENSG00000089012.14_1	SIRPG	chr20:1609798-1638425	-	protein_coding	0.743	1.67365	0.00929809	0.610242	2.04112	1.29812	2.87599	3.95185	2.32606	3.09947	1.88103	0.507713	2.37897	3.44146	1.26237	1.75105
ENSG00000063322.13_1	MED29	chr19:39881943-39891277	+	protein_coding	0.741821	1.67229	0.0171735	0.610242	2.61865	1.87683	4.32474	4.76889	1.41264	5.68766	4.23095	2.81142	4.88013	6.23445	1.66436	4.21379
ENSG00000168685.14_1	IL7R	chr5:35852797-35879705	+	protein_coding	0.737026	1.66674	0.00356842	0.610242	5.61477	4.87774	43.1823	48.7891	34.938	57.2635	31.0639	17.7851	48.4714	43.559	29.601	32.1601
ENSG00000183484.11_2	GPR132	chr14:105515726-105531782	-	protein_coding	0.735437	1.6649	0.0133952	0.610242	2.68158	1.94614	4.53287	3.76752	3.77328	5.97454	1.56077	2.12968	6.75607	6.61691	3.80921	3.61822
ENSG00000168255.14	POLR2J3	chr7:102178365-102213103	-	protein_coding	0.734283	1.66357	0.0201066	0.610242	3.02458	2.29029	6.94815	7.93704	4.27397	8.58752	4.77285	3.66143	4.71001	8.17574	5.90397	1.85819
ENSG00000169442.8_1	CD52	chr1:26644448-26647014	+	protein_coding	0.726811	1.65498	0.0454533	0.610242	6.15846	5.43165	56.6137	60.4555	55.7537	85.7453	43.3609	20.2075	67.7007	87.129	64.4259	41.8765
ENSG00000101057.15_1	MYBL2	chr20:42295659-42345136	+	protein_coding	0.726188	1.65426	0.00152915	0.610242	2.41725	1.69106	5.98983	5.23712	2.0527	4.25743	2.52311	2.29414	2.8535	3.92312	1.97381	2.33144
ENSG00000205236.6_2	RP11-514P8.6	chr7:102222970-102283316	-	protein_coding	0.722595	1.65015	0.00107139	0.548896	1.41988	0.697285	1.55476	2.11471	1.14311	1.57221	0.727977	0.318977	1.3935	1.79913	0.700829	0.349078
ENSG00000159753.13_2	CARMIL2	chr16:67678822-67691472	+	protein_coding	0.715392	1.64193	0.0236804	0.610242	2.26073	1.54534	2.69571	5.08064	3.37662	4.01163	1.37593	0.838065	3.0329	4.56533	2.31312	2.34497
ENSG00000137070.17_2	IL11RA	chr9:34650699-34661889	+	protein_coding	0.705549	1.63077	0.0221726	0.610242	2.61182	1.90627	4.02079	5.63275	3.92757	6.01018	2.27058	1.22333	4.24024	5.97649	2.86895	4.33789
ENSG00000183691.4_1	NOG	chr17:54671060-54672951	+	protein_coding	0.705369	1.63056	0.00406106	0.610242	1.49748	0.792113	2.16147	2.44324	0.795718	1.59284	0.796234	0.615164	1.22047	1.86324	1.32752	0.28392
ENSG00000116824.4_1	CD2	chr1:117297007-117311850	+	protein_coding	0.701744	1.62647	0.042511	0.610242	4.54342	3.84168	17.63	20.1689	14.2366	28.6178	10.2478	8.30908	20.6294	26.2914	26.3528	12.8817
ENSG00000133985.2_1	TTC9	chr14:71108504-71142077	+	protein_coding	0.697817	1.62205	5.54476e-05	0.364974	2.35386	1.65604	4.17037	3.4244	2.51425	4.21044	2.41876	1.84449	3.95855	4.90609	1.91886	2.11651
ENSG00000113088.5_1	GZMK	chr5:54320081-54330398	+	protein_coding	0.691866	1.61537	0.0465206	0.610242	2.8641	2.17224	4.60902	7.90541	2.28989	9.413	4.43279	2.18536	4.39793	6.28715	6.43141	3.39649
ENSG00000099974.7_2	DDTL	chr22:24309089-24314721	+	protein_coding	0.686782	1.60969	0.0428714	0.610242	1.61172	0.924941	1.38648	2.72259	1.7766	2.39613	0.215219	0.608732	1.28844	2.86153	1.76807	0.641902
ENSG00000183813.6_1	CCR4	chr3:32993066-32997841	+	protein_coding	0.68391	1.60649	0.00418166	0.610242	2.4903	1.80639	3.51756	4.7685	2.69851	4.37299	2.93698	1.42569	5.42036	5.23063	2.35088	3.42286
ENSG00000228049.7_2	POLR2J2	chr7:102305815-102312076	-	protein_coding	0.683517	1.60605	0.0260491	0.610242	3.04353	2.36001	7.48136	8.18228	5.4937	8.5013	4.47368	3.95234	5.37995	7.07133	6.08071	1.86093
ENSG00000013573.16_2	DDX11	chr12:31226779-31257725	+	protein_coding	0.682751	1.6052	0.000676946	0.496123	0.975471	0.29272	1.08615	1.04396	0.217761	1.18731	0.133163	0.125121	0.767138	0.783335	0.649697	0.076788
ENSG00000166801.15_1	FAM111A	chr11:58910221-58922512	+	protein_coding	0.675464	1.59711	0.0376856	0.610242	2.81262	2.13716	5.0743	5.73708	3.07366	8.82027	4.7335	1.65865	7.67459	3.90993	3.64442	4.71141
ENSG00000275379.1_1	HIST1H3I	chr6:27839683-27840093	-	protein_coding	0.675361	1.597	0.0365668	0.610242	4.9545	4.27914	22.6344	34.4254	17.1582	44.2176	26.9435	10.5366	26.8494	26.1824	21.397	20.044
ENSG00000182183.14_1	FAM159A	chr1:53099016-53135355	+	protein_coding	0.674008	1.5955	0.0360788	0.610242	1.89872	1.22472	1.46668	4.12052	2.24094	3.07628	1.0013	0.495689	2.53264	2.96347	2.06742	1.34308
ENSG00000100100.12_2	PIK3IP1	chr22:31677579-31688520	-	protein_coding	0.667782	1.58863	0.0149158	0.610242	3.83105	3.16326	10.9965	14.9613	11.2593	12.0822	8.121	4.33609	14.9986	13.5685	9.0435	8.62872
ENSG00000261611.5_2	AC010547.9	chr16:71481503-71523214	-	protein_coding	0.664361	1.58487	0.0410182	0.610242	1.25367	0.58931	0.707996	1.37679	0.099248	1.36763	1.56723	0.137167	1.32566	2.44846	0.480026	0.6231
ENSG00000152495.10_1	CAMK4	chr5:110559351-110830584	+	protein_coding	0.663688	1.58413	0.000657669	0.496123	2.10917	1.44548	2.90745	2.87502	2.28019	3.66929	1.42841	1.2753	3.95439	3.26787	2.11826	1.65154
ENSG00000179715.12_2	PCED1B	chr12:47473386-47630445	+	protein_coding	0.662379	1.58269	0.0496687	0.610242	2.70963	2.04725	3.83728	3.80521	3.10966	9.74158	2.04005	2.68439	8.11945	4.26079	4.02355	4.21625
ENSG00000023445.13_1	BIRC3	chr11:102188181-102210134	+	protein_coding	0.659959	1.58004	0.00491355	0.610242	2.82574	2.16578	5.02872	5.49745	3.71382	8.47639	2.39768	3.54456	6.26055	5.64622	4.91849	3.2224
ENSG00000136068.14_1	FLNB	chr3:57994127-58157978	+	protein_coding	0.656263	1.576	0.00486692	0.610242	1.98606	1.3298	3.43581	2.46399	2.49479	3.47299	1.24563	0.85318	2.50722	3.04772	1.63567	1.61806
ENSG00000063046.17_2	EIF4B	chr12:53399942-53435993	+	protein_coding	0.656096	1.57581	0.0115982	0.610242	4.81796	4.16186	22.009	22.0778	23.9293	31.8223	19.7458	13.8849	30.0251	32.0202	16.8809	12.3492
ENSG00000133321.10_1	RARRES3	chr11:63304281-63313934	+	protein_coding	0.647542	1.5665	0.0492725	0.610242	3.71701	3.06947	8.31251	12.1456	13.7008	13.3252	6.59808	4.58589	11.5086	16.9269	6.15566	8.33742
ENSG00000138795.9_1	LEF1	chr4:108968701-109090112	-	protein_coding	0.645335	1.5641	0.0451896	0.610242	3.2649	2.61957	7.41123	10.7083	11.1211	8.09146	4.1494	3.4339	9.91313	7.39902	4.85708	4.40845
ENSG00000185043.10_1	CIB1	chr15:90773207-90777279	-	protein_coding	0.641304	1.55974	0.0419376	0.610242	3.73597	3.09467	9.74398	12.8729	9.87016	15.3958	6.60439	3.77787	10.5611	13.8638	11.3423	8.33265
ENSG00000105808.13	RASA4	chr7:102220093-102257204	-	protein_coding	0.640725	1.55911	0.00471486	0.610242	1.7487	1.10797	2.37856	2.77537	1.17278	2.03358	1.67213	0.933963	2.2679	2.38949	1.73242	0.516337
ENSG00000268861.6_2	CTD-2207O23.3	chr19:7447720-7537363	+	protein_coding	0.639692	1.558	0.0149833	0.610242	2.46292	1.82322	3.58821	4.81911	3.6745	3.41294	1.73506	2.37898	4.9002	6.32761	1.88255	3.45615
ENSG00000099204.18_2	ABLIM1	chr10:116190872-116444762	-	protein_coding	0.63852	1.55673	0.009288	0.610242	2.9042	2.26568	5.06139	6.54273	6.02953	7.81708	3.29177	2.52668	6.74574	6.52941	4.29524	3.56422
ENSG00000124181.14_2	PLCG1	chr20:39765600-39825441	+	protein_coding	0.635029	1.55297	0.0107709	0.610242	2.8597	2.22467	5.08754	7.12504	5.4616	6.61771	2.70841	2.61508	5.1105	7.7519	3.80329	4.36133
ENSG00000112182.14_2	BACH2	chr6:90636248-91006627	-	protein_coding	0.634399	1.55229	0.016679	0.610242	2.20501	1.57061	2.05822	4.14539	2.8284	4.31748	1.60193	1.50225	3.57162	4.44755	2.7381	1.48146
ENSG00000275342.4_1	SGK223	chr8:8175258-8244008	-	protein_coding	0.632904	1.55068	0.0231927	0.610242	2.04689	1.41399	2.92706	3.43788	2.84161	3.32798	1.25984	0.663043	2.54204	3.5092	2.44732	1.69953
ENSG00000124587.13_1	PEX6	chr6:42931608-42946958	-	protein_coding	0.632806	1.55058	0.0256705	0.610242	2.13684	1.50404	3.39587	3.16972	2.76825	3.25909	1.31975	0.665083	3.69124	3.49278	2.51412	2.58897
ENSG00000136573.12_1	BLK	chr8:11351510-11422113	+	protein_coding	0.630083	1.54765	0.0196085	0.610242	1.59669	0.966608	0.936413	2.24182	1.07003	2.49834	0.843095	1.05654	2.08329	2.73764	1.55129	0.423864
ENSG00000136444.9_2	RSAD1	chr17:48556161-48563336	+	protein_coding	0.629916	1.54748	0.00721459	0.610242	1.73605	1.10613	1.8294	2.72765	2.1341	1.82412	0.861707	0.741225	2.64582	2.77751	1.12367	1.14254
ENSG00000185101.12_1	ANO9	chr11:417933-442011	-	protein_coding	0.629336	1.54685	0.0217633	0.610242	1.96781	1.33848	2.3678	3.30758	3.04399	3.29773	1.09133	0.707276	2.64937	3.02545	1.51314	1.85007
ENSG00000213462.4_2	ERV3-1	chr7:64451187-64467121	-	protein_coding	0.627955	1.54537	0.0273423	0.610242	3.34239	2.71444	7.6567	8.84539	3.84846	8.73761	4.42493	4.52282	9.1767	11.7103	9.95187	6.65575
ENSG00000178209.14_2	PLEC	chr8:144989315-145050902	-	protein_coding	0.627915	1.54533	0.0276535	0.610242	4.5738	3.94588	17.941	26.4939	21.7701	20.1308	11.0937	9.536	28.8346	22.3334	17.0695	15.5806
ENSG00000114166.7_1	KAT2B	chr3:20081515-20195896	+	protein_coding	0.627196	1.54456	0.040208	0.610242	5.57748	4.95029	47.3245	42.1541	27.9328	53.0824	49.406	23.4732	47.6261	44.2726	40.0895	18.259
ENSG00000184117.11_2	NIPSNAP1	chr22:29950797-29977326	-	protein_coding	0.62467	1.54186	0.0185731	0.610242	1.64196	1.01729	0.837771	2.31256	0.953768	2.50576	1.06179	1.15715	2.34749	3.14422	1.28887	0.708282
ENSG00000130787.13_1	HIP1R	chr12:123319000-123347507	+	protein_coding	0.622942	1.54001	0.0415324	0.610242	1.9252	1.30226	1.62993	3.73142	2.0645	3.25259	1.01921	1.10355	1.81436	4.30578	2.36076	1.08528
ENSG00000186777.11_1	ZNF732	chr4:264464-299110	-	protein_coding	0.622929	1.54	0.00980585	0.610242	0.622929	0	1.25952	0.152377	0	0.564158	0	0	0.805846	0.17769	0	0
ENSG00000172667.10_1	ZMAT3	chr3:178735011-178790067	-	protein_coding	0.6209	1.53783	0.0071049	0.610242	1.63501	1.0141	1.69281	1.54711	1.20688	2.35812	0.765405	0.614683	2.70431	2.38744	1.79025	0.914374
ENSG00000183943.5_1	PRKX	chrX:3522411-3631649	-	protein_coding	0.609948	1.5262	0.022205	0.610242	2.71475	2.1048	5.49176	5.94507	3.73808	6.81651	2.07643	3.62963	3.30065	7.04474	4.4902	2.97421
ENSG00000163600.12_1	ICOS	chr2:204801471-204826300	+	protein_coding	0.609091	1.5253	0.00446554	0.610242	1.81606	1.20697	2.19847	2.59587	1.98744	2.88044	1.10621	1.1293	2.86414	2.13882	1.78747	0.755598
ENSG00000091409.14_2	ITGA6	chr2:173292082-173371010	+	protein_coding	0.608586	1.52476	0.000489682	0.496123	2.47389	1.8653	3.65883	4.73682	3.45564	4.27253	2.61607	2.33276	5.37906	4.88636	2.5319	2.3853
ENSG00000063177.12_2	RPL18	chr19:49118585-49122793	-	protein_coding	0.606957	1.52304	0.0486756	0.610242	4.53951	3.93255	20.8894	21.9094	18.9604	20.7579	12.9786	7.03457	21.7927	26.3516	20.3715	16.3241
ENSG00000117090.14_1	SLAMF1	chr1:160577890-160617085	-	protein_coding	0.606879	1.52296	0.0179942	0.610242	1.80249	1.19561	1.83481	2.51516	1.4785	3.34564	1.14526	0.613192	1.83059	3.21324	2.13118	1.34697
ENSG00000168234.12_2	TTC39C	chr18:21572737-21715574	+	protein_coding	0.603377	1.51927	0.0256064	0.610242	2.41167	1.80829	3.56973	4.21578	3.85382	4.83379	2.0656	1.11317	4.65016	4.42882	3.25838	2.93529
ENSG00000196187.11_2	TMEM63A	chr1:226033237-226070069	-	protein_coding	0.60016	1.51588	0.0404025	0.610242	3.49989	2.89973	7.49677	10.6151	9.34063	11.2888	6.05032	3.36579	9.84513	13.0876	7.00284	8.08797
ENSG00000167286.9_1	CD3D	chr11:118209669-118213459	-	protein_coding	0.597969	1.51358	0.0421366	0.610242	4.37348	3.77551	19.7038	16.5048	19.9518	19.3856	11.219	7.45307	17.7329	26.6446	15.7043	12.3232
ENSG00000130021.13_2	PUDP	chrX:6966961-7066231	-	protein_coding	0.596919	1.51248	0.00179127	0.610242	1.48215	0.885227	1.51384	1.93211	1.09909	2.21328	0.720769	0.576074	1.31393	2.10482	1.20304	0.714142
ENSG00000136111.12_2	TBC1D4	chr13:75858801-76056250	-	protein_coding	0.593058	1.50844	0.00598121	0.610242	1.85009	1.25704	1.88036	2.3631	1.72389	3.24565	1.22178	0.752903	3.04688	2.65946	1.70283	1.71995
ENSG00000134954.14_1	ETS1	chr11:128328656-128457453	-	protein_coding	0.59245	1.50781	0.0105971	0.610242	5.34173	4.74928	32.7578	39.1275	28.7444	48.7044	23.4356	29.5227	37.6533	41.1416	33.1043	17.6004
ENSG00000184988.8_2	TMEM106A	chr17:41363854-41372061	+	protein_coding	0.590227	1.50548	0.0241019	0.610242	2.32024	1.73001	3.33866	3.93192	2.28761	3.44452	1.67714	1.33986	4.09268	5.41454	3.67178	3.17547
ENSG00000196405.12_1	EVL	chr14:100437786-100610573	+	protein_coding	0.588548	1.50373	0.0226311	0.610242	3.98822	3.39967	11.2134	14.9727	14.0639	17.0068	7.22146	7.08039	13.6623	18.5442	11.37	9.57614
ENSG00000127152.17_1	BCL11B	chr14:99635624-99737861	-	protein_coding	0.587653	1.5028	0.0167745	0.610242	3.84778	3.26013	9.93067	13.4762	12.6169	15.7974	6.51531	6.98925	14.1983	14.3161	10.4706	7.60724
ENSG00000143515.16_2	ATP8B2	chr1:154298029-154323783	+	protein_coding	0.586487	1.50159	0.0280814	0.610242	3.59347	3.00699	8.63609	12.1386	10.399	12.4252	4.40858	5.4965	10.1112	12.5702	7.43621	8.93551
ENSG00000261150.2_1	EPPK1	chr8:144939497-144952632	-	protein_coding	0.585438	1.50049	0.00636497	0.610242	1.21745	0.632007	0.897521	1.9865	1.14391	1.17297	0.370258	0.426144	1.34773	1.35172	0.413416	0.509463

## Sheet: down
#log2FC <= -0.585 #p-value cut-off <= 0.05 #q-value cut-off <= 1.00 #Gene biotype: protein_coding #Condition pair: down_TYB_vs_TB Column A: Track_id, The database name in gene level. Column B: Gene_Name, The name of gene. Column C: Locus, The genomic coordinates of gene. Column D: Strand, Strand of the gene. Column E: Gene_Type, The biological type of gene. Column F: log2FC, if the comparison is …
Annotation					DE Statistic				FPKM
Track_id	Gene_Name	Locus	Strand	Gene_Type	log2FC	Fold_Change	p_value	q_value	TYB_FPKM	TB_FPKM	Be103	Be104	Be109	Be117	Be202	Be204	Be205	Be206	Be215	Be302
ENSG00000172057.9_2	ORMDL3	chr17:38077294-38083854	-	protein_coding	-1.54555	0.342565	1.28616e-05	0.204268	2.09062	3.63617	3.31933	3.43666	13.4761	3.21499	10.9113	12.7715	2.96939	3.37229	14.2407	7.21078
ENSG00000150991.14_2	UBC	chr12:125396150-125401914	-	protein_coding	-0.614215	0.653285	0.0269697	0.610242	3.47844	4.09265	6.48189	9.52331	18.3602	11.0026	11.4688	13.4707	11.1185	14.0205	21.9628	17.0224
