# Supplementary material for: Relationships of Non-coding RNA with diabetes and depression
Source: Sci Rep. 2019 Jul 24;9:10707. doi: 10.1038/s41598-019-47077-9 (PMC6656886; doi:10.1038/s41598-019-47077-9)
Supplement: Supplementary file 3 — Supplementary data 2 [file 41598_2019_47077_MOESM3_ESM.xlsx]

## Sheet: up
circRNA_ID	Locus	Gene_Name	Database	Length	Exons_Num	Genomic_Length	Flank_Intron	Trans_ID	RefSeq_ID	Samples	Annotation	circRNA_Study	log2FC	Fold_Change	p_value	q_value	TYB_CPM	TB_CPM	Be103	Be104	Be109	Be117	Be202	Be204	Be205	Be206	Be215	Be302
chr3:195781950-195782172:-	chr3:195781950-195782172:-	TFRC	CIRCexplorer2	222	1	222	chr3:195780429-195781950|chr3:195782172-195785154	ENST00000420415	NA	NA	NA	NA	2.2442	4.73774	0.000232812	0.0858611	7.14055	4.66286	105.263	167.377	0	116.768	63.5714	0	211.2	115.255	34.7373	22.3506
hsa_circ_0059684	chr20:25612793-25614806:+	ZNF337-AS1	circBase	253	2	2013	chr20:25604771-25612793|chr20:25614806-25615364	ENST00000414393		K562, Hepg2, Helas3, H1hesc, A549, Sknshra	INTERGENIC	Salzman2013	1.9832	3.95368	0.0031863	0.652837	7.26112	5.28326	70.1754	321.879	85.0847	198.505	21.1905	0	77.8106	115.255	52.1059	33.5259
hsa_circ_0002387	chr3:170906490-170912424:-	TNIK	circBase	333	3	5934	chr3:170895169-170906490|chr3:170912424-170928904	ENST00000436636	NM_015028	Hs68_RNase, Hs68_control, K562, Huvec, H1hesc, Gm12878, Bj, Ag04450, Sknshra	ANNOTATED, CDS, coding, INTERNAL, OVCODE, OVEXON	Jeck2013, Salzman2013	1.80945	3.50509	0.0205917	0.804636	6.74439	4.87223	70.1754	244.628	0	70.0607	52.9762	57.4559	155.621	0	0	22.3506
chr5:162909647-162911251:+	chr5:162909647-162911251:+	HMMR	CIRCexplorer2	577	4	1604	chr5:162905806-162909647|chr5:162911251-162917395	ENST00000353866	NA	NA	NA	NA	1.65724	3.15412	0.0212881	0.804636	7.74128	6.13669	61.4035	51.5006	127.627	105.091	21.1905	38.3039	600.253	268.927	138.949	22.3506
hsa_circ_0072760	chr5:68470077-68470236:+	CCNB1	circBase	159	1	159	chr5:68467279-68470077|chr5:68470236-68470703	ENST00000256442	NM_031966	Helas3, Bj, Ag04450, Nhek	ANNOTATED, CDS, coding, INTERNAL, OVCODE, OVEXON	Salzman2013	1.64245	3.12196	0.0183596	0.804636	7.29005	5.49163	245.614	180.252	0	221.859	137.738	0	144.505	0	34.7373	44.7012
hsa_circ_0046702	chr18:756556-756835:-	YES1	circBase	279	1	279	chr18:751804-756556|chr18:756835-775189	ENST00000577961	NM_005433	K562, Huvec, Helas3, H1hesc, Gm12878, Bj, Ag04450	ANNOTATED, CDS, coding, INTERNAL, OVCODE, OVEXON, UTR5	Salzman2013	1.48074	2.79091	0.0160592	0.804636	7.17377	5.66883	228.07	77.2509	85.0847	81.7375	63.5714	0	77.8106	268.927	69.4746	33.5259
hsa_circ_0030991	chr13:113891136-113893865:+	CUL4A	circBase	187	2	2729	chr13:113889459-113891136|chr13:113893865-113897281	ENST00000375441	NM_001008895	H1hesc	ANNOTATED, CDS, coding, INTERNAL, OVCODE, OVEXON	Salzman2013	1.34947	2.54819	0.0153865	0.804636	7.57166	6.09186	140.351	154.502	0	315.273	84.7619	0	233.432	128.061	86.8432	156.454
hsa_circ_0004976	chr2:25990451-25994409:-	ASXL2	circBase	372	3	3958	chr2:25982514-25990451|chr2:25994409-26022253	ENST00000435504	NM_018263	Hs68_RNase, Hs68_control, K562, Hepg2, Helas3, Ag04450, A549	ANNOTATED, CDS, coding, INTERNAL, OVCODE, OVEXON	Jeck2013, Salzman2013	1.33664	2.52562	0.0213225	0.804636	7.36974	6.04999	175.439	90.126	106.356	186.829	95.3572	38.3039	111.158	281.733	86.8432	0
hsa_circ_0007161	chr12:42604156-42606286:-	YAF2	circBase	274	3	2130	chr12:42555567-42604156|chr12:42606286-42631400	ENST00000552928	NM_001190979	Hs68_RNase, Hs68_control	ALT_ACCEPTOR, ALT_DONOR, CDS, coding, INTERNAL, intronic, OVCODE, OVEXON	Jeck2013	1.26216	2.39854	0.0405911	0.822527	7.08735	5.78402	210.526	154.502	0	151.798	42.381	38.3039	144.505	25.6121	104.212	78.2271
hsa_circ_0044623	chr17:48818462-48819092:+	LUC7L3	circBase	220	2	630	chr17:48817706-48818462|chr17:48819092-48821066	ENST00000505658	NM_016424	K562, Ag04450	ANNOTATED, CDS, coding, INTERNAL, OVCODE, OVEXON	Salzman2013	1.25003	2.37846	0.00414352	0.694605	8.37026	7.12978	456.14	218.878	212.712	268.566	127.143	114.912	455.748	281.733	69.4746	156.454
hsa_circ_0084083	chr8:41561558-41563759:-	ANK1	circBase	297	3	2201	chr8:41559662-41561558|chr8:41563759-41566295	ENST00000289734	NM_001142446	K562	ANNOTATED, CDS, coding, INTERNAL, OVCODE, OVEXON	Salzman2013	1.20956	2.31267	0.0249559	0.804636	7.36753	6.13394	263.158	231.753	85.0847	163.475	105.952	57.4559	88.9264	89.6425	34.7373	55.8765
hsa_circ_0068850	chr4:1696500-1698078:-	SLBP	circBase	217	2	1578	chr4:1695440-1696500|chr4:1698078-1701290	ENST00000429429	NM_006527	K562, Hepg2, Helas3, Gm12878, Ag04450, A549, Sknshra	ANNOTATED, CDS, coding, INTERNAL, OVCODE, OVEXON	Salzman2013	1.16985	2.24988	0.0129311	0.804636	7.8601	6.63696	210.526	321.879	0	221.859	95.3572	114.912	200.084	230.509	104.212	156.454
hsa_circ_0079410	chr7:6859396-6861995:-	CCZ1B	circBase	260	2	2599	chr7:6854476-6859396|chr7:6861995-6862943	ENST00000316731	NM_198097	Nhek	ANNOTATED, CDS, coding, INTERNAL, OVCODE, OVEXON	Salzman2013	1.16346	2.23993	0.017638	0.804636	7.51293	6.23303	228.07	180.252	42.5423	233.536	137.738	0	122.274	166.479	86.8432	100.578
chr2:86992149-86993147:+	chr2:86992149-86993147:+	RMND5A	CIRCexplorer2	333	2	998	chr2:86980681-86992149|chr2:86993147-86997145	ENST00000283632	NA	NA	NA	NA	1.13334	2.19366	0.0275909	0.804636	7.84052	6.61287	333.333	347.629	63.8135	221.859	201.31	0	133.39	128.061	104.212	111.753
hsa_circ_0006302	chr8:37971709-37978667:+	ASH2L	circBase	580	5	6958	chr8:37968351-37971709|chr8:37978667-37985808	ENST00000343823	NM_001105214	Hs68_RNase, Hs68_control, Nhek, K562, Huvec, Hepg2, Helas3, Gm12878, Bj, Ag04450, A549, Sknshra	ANNOTATED, CDS, coding, INTERNAL, OVCODE, OVEXON	Jeck2013, Salzman2013	1.11387	2.16425	0.0486048	0.851226	7.10749	5.92766	70.1754	193.127	0	140.121	42.381	38.3039	133.39	166.479	121.581	89.4025
hsa_circ_0040364	chr16:71748414-71748704:-	PHLPP2	circBase	290	1	290	chr16:71736634-71748414|chr16:71748704-71758231	ENST00000568954	NM_015020	Nhek, K562, Hepg2, Helas3, H1hesc, Bj, Ag04450, A549, Sknshra	ANNOTATED, CDS, coding, OVCODE, OVEXON, UTR5	Salzman2013	1.10518	2.15125	0.0153957	0.804636	8.56057	7.41572	263.158	579.382	42.5423	525.455	243.691	229.823	222.316	345.764	69.4746	223.506
hsa_circ_0005993	chr9:33956076-33963789:-	UBAP2	circBase	187	3	7713	chr9:33953472-33956076|chr9:33963789-33971648	ENST00000449054	NM_018449	Hs68_RNase, Hs68_control, K562, Gm12878, Bj, Ag04450, Nhek, Sknshra	ANNOTATED, CDS, coding, INTERNAL, OVCODE, OVEXON	Jeck2013, Salzman2013	1.09558	2.13699	0.0444323	0.851226	7.67298	6.58321	175.439	167.377	0	397.011	105.952	134.064	188.969	115.255	173.686	44.7012
hsa_circ_0019120	chr10:93699708-93702325:+	BTAF1	circBase	262	2	2617	chr10:93695537-93699708|chr10:93702325-93711159	ENST00000265990	NM_003972	K562, Gm12878	ANNOTATED, CDS, coding, INTERNAL, OVCODE, OVEXON	Salzman2013	1.08153	2.11628	0.0483708	0.851226	7.33069	6.23506	149.123	218.878	85.0847	116.768	63.5714	95.7598	166.737	166.479	0	111.753
chr14:21930508-21931926:-	chr14:21930508-21931926:-	RAB2B	CIRCexplorer2	181	2	1418	chr14:21929462-21930508|chr14:21931926-21936515	ENST00000397762	NA	NA	NA	NA	1.08132	2.11597	0.0394175	0.822527	7.93456	6.8722	175.439	64.3757	127.627	186.829	74.1667	114.912	511.327	307.346	138.949	111.753
hsa_circ_0005516	chr10:121275020-121286936:-	RGS10	circBase	350	3	11916	chr10:121259771-121275020|chr10:121286936-121295975	ENST00000392865	NM_001005339	Hs68_RNase, Hs68_control, K562, Huvec, Hepg2, H1hesc, Gm12878, Bj, Ag04450, A549, Sknshra	ANNOTATED, CDS, coding, INTERNAL, OVCODE, OVEXON	Jeck2013, Salzman2013	1.06791	2.09639	0.02156	0.804636	8.47618	7.33299	535.088	231.753	42.5423	432.041	402.619	38.3039	333.474	281.733	173.686	134.104
hsa_circ_0023892	chr11:85687665-85692271:-	PICALM	circBase	184	3	4606	chr11:85685855-85687665|chr11:85692271-85692787	ENST00000532317	NM_001008660	K562, Helas3, H1hesc, Gm12878, Ag04450, A549, Nhek	ANNOTATED, CDS, coding, INTERNAL, OVCODE, OVEXON	Salzman2013	1.03624	2.05087	0.015573	0.804636	8.47188	7.40935	543.86	283.253	276.525	303.596	243.691	57.4559	366.822	307.346	69.4746	189.98
chr17:74763467-74765953:+	chr17:74763467-74765953:+	MFSD11	CIRCexplorer2	192	2	2486	chr17:74750169-74763467|chr17:74765953-74771078	ENST00000586622	NA	NA	NA	NA	1.02784	2.03897	0.0487876	0.851226	7.19893	6.16326	175.439	77.2509	42.5423	175.152	105.952	95.7598	177.853	140.867	52.1059	44.7012
hsa_circ_0006391	chr2:242079935-242080168:-	PASK	circBase	233	1	233	chr2:242079470-242079935|chr2:242080168-242082251	ENST00000234040	NM_001252124	Hs68_RNase, Hs68_control, Nhek, K562, Huvec, Hepg2, Helas3, H1hesc, Gm12878, Bj, Ag04450, A549, Nhlf, Sknshra, Mcf7	ANNOTATED, CDS, coding, INTERNAL, OVCODE, OVEXON	Jeck2013, Salzman2013	1.01141	2.01587	0.0377673	0.822527	7.99291	6.99399	184.211	450.63	170.169	233.536	84.7619	114.912	77.8106	358.57	138.949	111.753
hsa_circ_0003550	chr4:10099334-10105610:-	WDR1	circBase	420	3	6276	chr4:10090365-10099334|chr4:10105610-10117736	ENST00000499869	NM_017491	Hs68_RNase, Hs68_control	ANNOTATED, CDS, coding, INTERNAL, OVCODE, OVEXON	Jeck2013	0.983626	1.97743	0.0361413	0.822527	7.64221	6.63108	114.035	296.128	127.627	175.152	105.952	57.4559	166.737	268.927	104.212	89.4025
hsa_circ_0000412	chr12:58340777-58347472:+	XRCC6BP1	circBase	304	3	6695	chr12:58339456-58340777|chr12:58347472-58350469	ENST00000300145	NM_033276	cd_19, neutr, Hs68_RNase, Hs68_control	ANNOTATED, CDS, coding, INTERNAL, OVCODE, OVEXON	Jeck2013, Memczak2013	0.945837	1.92631	0.0053556	0.713001	9.47444	8.50306	701.754	939.886	255.254	805.698	392.024	210.671	589.138	601.885	468.954	447.012
hsa_circ_0002544	chr9:126519981-126641300:-	DENND1A	circBase	285	4	121319	chr9:126439068-126519981|chr9:126641300-126692167	ENST00000373624	NM_020946	Hs68_RNase, Hs68_control, K562, Hepg2, Helas3, H1hesc, Gm12878, Bj, Ag04450, A549, Nhek, Sknshra, Mcf7	ANNOTATED, CDS, coding, INTERNAL, OVCODE, OVEXON	Jeck2013, Salzman2013	0.882719	1.84385	0.0193326	0.804636	8.78279	7.88425	473.684	399.13	233.983	548.809	201.31	95.7598	333.474	499.437	364.742	268.207
hsa_circ_0083952	chr8:37967896-37968351:+	ASH2L	circBase	184	2	455	chr8:37964684-37967896|chr8:37968351-37971709	ENST00000343823	NM_001105214	Nhek, K562, Hepg2, Helas3, H1hesc, Gm12878, Bj, Ag04450, A549, Sknshra	ANNOTATED, CDS, coding, INTERNAL, OVCODE, OVEXON	Salzman2013	0.82873	1.77612	0.0493933	0.851226	9.0406	8.21068	482.456	450.63	233.983	980.85	275.476	325.583	133.39	665.915	295.267	301.733
hsa_circ_0000921	chr19:30476129-30477324:+	C19orf2	circBase	215	2	1195	chr19:30462134-30476129|chr19:30477324-30496267	ENST00000360605	NM_134447	HEK293, cd_19, Hs68_RNase, Hs68_control, Nhek, K562, Huvec, Hsmm, Hmec, Hepg2, Helas3, H1hesc, Gm12878, Bj, Ag04450, A549, Sknshra, Mcf7	ANNOTATED, CDS, coding, INTERNAL, OVCODE, OVEXON	Jeck2013, Memczak2013, Salzman2013	0.816155	1.76071	0.0404287	0.822527	8.70678	7.85403	289.474	579.382	127.627	478.748	233.095	95.7598	344.59	448.212	399.479	279.383
hsa_circ_0000978	chr2:15629017-15651474:-	NBAS	circBase	337	3	22457	chr2:15618413-15629017|chr2:15651474-15674666	ENST00000441750	NM_015909	cd_19, Hs68_RNase, Hs68_control, Nhek, K562, H1hesc, Ag04450, A549, Sknshra	ANNOTATED, CDS, coding, INTERNAL, OVCODE, OVEXON	Jeck2013, Memczak2013, Salzman2013	0.776936	1.71349	0.0381133	0.822527	8.77793	8.01152	368.421	463.505	319.067	502.102	254.286	287.279	277.895	640.303	191.055	201.156
hsa_circ_0014614	chr1:155695172-155695810:+	DAP3	circBase	202	2	638	chr1:155691409-155695172|chr1:155695810-155697398	ENST00000471642	NM_001199849	Nhek, K562, Huvec, Hepg2, Helas3, H1hesc, Gm12878, Bj, Ag04450, A549, Sknshra	ANNOTATED, CDS, coding, INTERNAL, OVCODE, OVEXON	Salzman2013	0.775324	1.71157	0.0392395	0.822527	9.35133	8.5602	578.947	927.011	127.627	712.284	455.595	440.495	744.759	371.376	364.742	424.662
hsa_circ_0008257	chr2:26486247-26500028:+	HADHB	circBase	333	4	13781	chr2:26477342-26486247|chr2:26500028-26501481	ENST00000448743	NM_000183	Hs68_RNase, Hs68_control, Nhek, K562, Huvec, Hepg2, Helas3, H1hesc, Gm12878, Bj, Ag04450, A549, Sknshra	ANNOTATED, CDS, coding, INTERNAL, OVCODE, OVEXON	Jeck2013, Salzman2013	0.757632	1.69071	0.0475499	0.851226	8.60024	7.80409	342.105	618.007	191.44	408.688	275.476	114.912	355.706	256.121	243.161	268.207
hsa_circ_0001359	chr3:169854206-169867032:-	PHC3	circBase	505	3	12826	chr3:169847340-169854206|chr3:169867032-169889160	ENST00000495893	NM_024947	cd_19, neutr, Hs68_RNase, Hs68_control, Nhek, K562, Huvec, Hepg2, Helas3, H1hesc, Gm12878, Bj, Ag04450, A549, Sknshra	ANNOTATED, CDS, coding, INTERNAL, OVCODE, OVEXON	Jeck2013, Memczak2013, Salzman2013	0.743787	1.67457	0.0489854	0.851226	9.78221	9.04758	964.912	785.384	808.304	1015.88	455.595	210.671	1089.35	640.303	903.17	268.207

## Sheet: Sheet1
circRNA_ID	Locus	Gene_Name	Database	Length	Exons_Num	Genomic_Length	Flank_Intron	Trans_ID	RefSeq_ID	Samples	Annotation	circRNA_Study	log2FC	Fold_Change	p_value	q_value	TYB_CPM	TB_CPM	Be103	Be104	Be109	Be117	Be202	Be204	Be205	Be206	Be215	Be302
hsa_circ_0009024	chrY:21749095-21749393:+	TXLNG2P	circBase	298	1	298	chrY:21729368-21749095|chrY:21749393-21750255	ENST00000407724	NR_045128	Hs68_RNase, Hs68_control, Ag04450	ANNOTATED, INTERNAL, ncRNA, OVEXON	Jeck2013, Salzman2013	-4.3356	0.0495284	2.24097e-06	0.00413234	3.29605	7.70964	0	0	467.966	0	116.548	0	44.4632	0	121.581	335.259
hsa_circ_0008297	chrY:15021270-15024974:+	DDX3Y	circBase	434	4	3704	chrY:15019505-15021270|chrY:15024974-15025629	ENST00000360160	NM_001122665	Hs68_RNase, Hs68_control, Hepg2, H1hesc, Bj, Ag04450	ANNOTATED, CDS, coding, INTERNAL, OVCODE, OVEXON	Jeck2013, Salzman2013	-3.59653	0.0826681	3.33536e-05	0.0218998	4.03904	7.67262	0	0	255.254	0	243.691	0	77.8106	0	330.004	189.98
hsa_circ_0001953	chrY:2821949-2829687:+	ZFY	circBase	662	2	7738	chrY:2803487-2821949|chrY:2829687-2843135	ENST00000383052	NM_003411	cd_19, cd_34, Hs68_RNase, Hs68_control, K562, Huvec, Hepg2, Helas3, H1hesc, Bj, Ag04450, A549	ANNOTATED, CDS, coding, INTERNAL, OVCODE, OVEXON, UTR5	Jeck2013, Memczak2013, Salzman2013	-2.49951	0.176837	0.00541324	0.713001	4.77961	7.2907	0	0	191.44	0	222.5	0	133.39	0	208.424	156.454
chr5:178043882-178044435:-	chr5:178043882-178044435:-	CLK4	CIRCexplorer2	158	2	553	chr5:178040844-178043882|chr5:178044435-178045556	ENST00000316308	NA	NA	NA	NA	-1.98958	0.251812	0.000924001	0.283976	5.67184	7.68139	43.8596	77.2509	127.627	46.7071	180.119	363.887	0	89.6425	243.161	67.0518
hsa_circ_0006660	chr12:102107867-102110590:+	CHPT1	circBase	568	4	2723	chr12:102090806-102107867|chr12:102110590-102113900	ENST00000550385	NM_020244	Hs68_RNase, Hs68_control, K562, Hepg2, Bj, Ag04450, A549	ANNOTATED, CDS, coding, INTERNAL, OVCODE, OVEXON	Jeck2013, Salzman2013	-1.89451	0.268964	7.39099e-05	0.0340725	9.55514	11.4539	754.386	476.381	1212.46	875.759	646.31	6224.38	477.98	1280.61	2153.71	2939.11
chr19:11759172-11759299:+	chr19:11759172-11759299:+	ZNF833P	CIRCexplorer2	127	1	127	chr19:11757088-11759172|chr19:11759299-11761171	ENST00000344893	NA	NA	NA	NA	-1.66385	0.315595	0.0197589	0.804636	5.59022	7.30055	17.5439	0	127.627	23.3536	52.9762	344.735	111.158	89.6425	104.212	111.753
hsa_circ_0003068	chr6:152949399-152949689:-	SYNE1	circBase	290	1	290	chr6:152861156-152949399|chr6:152949689-152957772	ENST00000367255	NM_182961	Hs68_RNase, Hs68_control, Ag04450	ANNOTATED, CDS, coding, INTERNAL, OVCODE, OVEXON, UTR5	Jeck2013, Salzman2013	-1.66043	0.316344	0.0249635	0.804636	5.60026	7.23489	17.5439	0	148.898	93.4143	190.714	114.912	33.3474	102.449	0	268.207
chr11:66372959-66373063:+	chr11:66372959-66373063:+	CCS	CIRCexplorer2	104	1	104	chr11:66372887-66372959|chr11:66373063-66373172	ENST00000533244	NA	NA	NA	NA	-1.64158	0.320506	0.0264277	0.804636	7.37557	9.03221	43.8596	283.253	382.881	221.859	84.7619	1647.07	233.432	64.0303	52.1059	245.857
hsa_circ_0028904	chr12:120995348-120995485:+	RNF10	circBase	137	1	137	chr12:120995269-120995348|chr12:120995485-120998528	ENST00000325954	NM_014868	K562, Gm12878, Bj, Ag04450, A549, Sknshra	ANNOTATED, CDS, coding, INTERNAL, OVCODE, OVEXON	Salzman2013	-1.63397	0.322201	0.00157289	0.36255	6.71722	8.38541	105.263	115.876	191.44	70.0607	148.333	785.23	88.9264	153.673	208.424	234.681
chr1:41474465-41474562:+	chr1:41474465-41474562:+	CTPS1	CIRCexplorer2	97	1	97	chr1:41474386-41474465|chr1:41474562-41475116	ENST00000372621	NA	NA	NA	NA	-1.57494	0.335657	0.0183573	0.804636	6.92469	8.52808	35.0877	128.751	212.712	186.829	52.9762	1187.42	166.737	102.449	86.8432	156.454
chr19:10273342-10288043:-	chr19:10273342-10288043:-	DNMT1	CIRCexplorer2	515	8	14701	chr19:10271094-10273342|chr19:10288043-10290862	ENST00000592705	NA	NA	NA	NA	-1.54628	0.342392	0.0277193	0.804636	5.60392	7.2042	17.5439	38.6254	148.898	23.3536	63.5714	363.887	100.042	64.0303	34.7373	78.2271
hsa_circ_0079479	chr7:16298014-16298637:-	ISPD	circBase	186	2	623	chr7:16255822-16298014|chr7:16298637-16317753	ENST00000399310	NM_001101426	K562	ANNOTATED, CDS, coding, INTERNAL, OVCODE, OVERLAPTX, OVEXON	Salzman2013	-1.54305	0.343159	0.00143705	0.36255	6.51379	8.10026	87.7193	51.5006	233.983	140.121	254.286	440.495	144.505	38.4182	243.161	145.279
hsa_circ_0010931	chr1:25678116-25679465:+	TMEM50A	circBase	161	2	1349	chr1:25669564-25678116|chr1:25679465-25683283	ENST00000374358	NM_014313	K562, Helas3, H1hesc, Gm12878, Bj, Ag04450, Sknshra	ANNOTATED, CDS, coding, INTERNAL, OVCODE, OVERLAPTX, OVEXON	Salzman2013	-1.50174	0.353126	3.56287e-05	0.0218998	8.63588	10.1479	385.965	360.504	1084.83	315.273	773.453	1857.74	333.474	640.303	868.432	860.499
hsa_circ_0024502	chr11:118638930-118639060:-	DDX6	circBase	130	1	130	chr11:118636063-118638930|chr11:118639060-118650340	ENST00000264018	NM_004397	K562, Ag04450	ANNOTATED, CDS, coding, INTERNAL, OVCODE, OVERLAPTX, OVEXON	Salzman2013	-1.49364	0.355115	0.00802453	0.804636	5.71045	7.1798	35.0877	25.7503	148.898	46.7071	116.548	57.4559	66.6948	89.6425	173.686	212.331
hsa_circ_0067029	chr3:122842912-122843190:+	PDIA5	circBase	164	2	278	chr3:122835145-122842912|chr3:122843190-122864368	ENST00000489923	NM_006810	Nhek, K562, H1hesc, Bj, Ag04450, A549, Sknshra	ANNOTATED, CDS, coding, INTERNAL, OVCODE, OVEXON	Salzman2013	-1.48223	0.357934	0.0124647	0.804636	6.34594	7.86797	122.807	25.7503	531.779	116.768	42.381	57.4559	44.4632	102.449	277.898	257.032
chr22:41560056-41562670:+	chr22:41560056-41562670:+	EP300	CIRCexplorer2	146	2	2614	chr22:41558783-41560056|chr22:41562670-41564452	ENST00000263253	NA	NA	NA	NA	-1.47609	0.359461	0.00476034	0.713001	6.27948	7.76534	78.9474	25.7503	170.169	116.768	158.929	172.368	144.505	25.6121	191.055	357.61
chr14:81297486-81304622:-	chr14:81297486-81304622:-	CEP128	CIRCexplorer2	360	3	7136	chr14:81259454-81297486|chr14:81304622-81307025	ENST00000281129	NA	NA	NA	NA	-1.47074	0.360798	0.015392	0.804636	5.97885	7.48175	26.3158	64.3757	191.44	46.7071	116.548	383.039	66.6948	115.255	52.1059	100.578
hsa_circ_0032882	chr14:89212528-89221015:-	EML5	circBase	259	2	8487	chr14:89210435-89212528|chr14:89221015-89258650	ENST00000554922	NM_183387	Sknshra	ANNOTATED, CDS, coding, INTERNAL, OVCODE, OVEXON	Salzman2013	-1.4492	0.366224	0.011132	0.804636	5.66502	7.15892	52.6316	64.3757	212.712	70.0607	105.952	172.368	66.6948	0	52.1059	145.279
chr2:233620932-233626146:+	chr2:233620932-233626146:+	GIGYF2	CIRCexplorer2	265	3	5214	chr2:233613792-233620932|chr2:233626146-233641121	ENST00000373566	NA	NA	NA	NA	-1.42801	0.371644	0.0344711	0.822527	5.95968	7.44592	35.0877	77.2509	212.712	70.0607	52.9762	459.647	55.579	76.8364	34.7373	55.8765
hsa_circ_0020510	chr10:131969847-131977684:+	GLRX3	circBase	265	4	7837	chr10:131967754-131969847|chr10:131977684-131978376	ENST00000368644	NM_001199868	K562, A549	ANNOTATED, CDS, coding, INTERNAL, OVCODE, OVEXON, UTR3	Salzman2013	-1.39816	0.379413	0.0169526	0.804636	6.15941	7.57689	35.0877	64.3757	106.356	70.0607	42.381	363.887	77.8106	115.255	138.949	245.857
chr2:26505712-26505919:+	chr2:26505712-26505919:+	HADHB	CIRCexplorer2	128	2	207	chr2:26502983-26505712|chr2:26505919-26506984	ENST00000317799	NA	NA	NA	NA	-1.33415	0.396626	0.0300487	0.818484	6.80057	8.185	87.7193	90.126	255.254	163.475	63.5714	842.686	111.158	115.255	138.949	55.8765
hsa_circ_0008457	chr11:47521004-47522484:-	CELF1	circBase	224	2	1480	chr11:47510576-47521004|chr11:47522484-47574543	ENST00000531165	NM_001172639	Hs68_RNase, Hs68_control, K562, Hepg2	ANNOTATED, CDS, coding, INTERNAL, OVCODE, OVEXON, UTR5	Jeck2013, Salzman2013	-1.32828	0.398243	0.0086921	0.804636	6.44548	7.77833	96.4912	90.126	255.254	81.7375	95.3572	210.671	33.3474	140.867	138.949	357.61
hsa_circ_0075288	chr5:179050037-179050165:-	HNRNPH1	circBase	128	1	128	chr5:179048398-179050037|chr5:179050165-179050595	ENST00000393432	NM_005520	Bj, Ag04450, A549	ANNOTATED, CDS, coding, INTERNAL, OVCODE, OVEXON, UTR5	Salzman2013	-1.32517	0.399102	0.0238399	0.804636	7.84713	9.1879	236.842	553.631	382.881	163.475	148.333	1570.46	88.9264	128.061	173.686	435.837
chr12:50410413-50412372:-	chr12:50410413-50412372:-	RACGAP1	CIRCexplorer2	163	2	1959	chr12:50400419-50410413|chr12:50412372-50414844	ENST00000547905	NA	NA	NA	NA	-1.30816	0.403834	0.0206428	0.804636	6.41057	7.76855	78.9474	90.126	170.169	58.3839	169.524	536.255	100.042	102.449	104.212	44.7012
hsa_circ_0025372	chr12:8866406-8866637:+	RIMKLB	circBase	231	1	231	chr12:8834414-8866406|chr12:8866637-8902457	ENST00000544257	NM_020734	K562, Helas3, Ag04450, A549	ANNOTATED, CDS, coding, INTERNAL, OVCODE, OVEXON, UTR5	Salzman2013	-1.3021	0.405535	0.0198146	0.804636	6.13543	7.47511	87.7193	103.001	170.169	105.091	201.31	306.431	33.3474	25.6121	69.4746	100.578
hsa_circ_0072654	chr5:64084777-64100213:+	CWC27	circBase	339	4	15436	chr5:64082454-64084777|chr5:64100213-64181269	ENST00000381070	NM_005869	K562	ANNOTATED, CDS, coding, INTERNAL, OVCODE, OVEXON	Salzman2013	-1.29775	0.406761	0.0264755	0.804636	6.65919	7.99573	43.8596	64.3757	233.983	175.152	74.1667	593.71	55.579	179.285	191.055	111.753
hsa_circ_0003333	chr15:94983404-95001475:+	MCTP2	circBase	275	3	18071	chr15:94945248-94983404|chr15:95001475-95013561	ENST00000456504	NM_018349	Hs68_RNase, Hs68_control	ANNOTATED, CDS, coding, INTERNAL, OVCODE, OVEXON	Jeck2013	-1.28335	0.410839	0.0205935	0.804636	6.3598	7.66391	70.1754	90.126	42.5423	93.4143	148.333	402.191	122.274	38.4182	121.581	234.681
chr6:126176165-126176386:+	chr6:126176165-126176386:+	NCOA7	CIRCexplorer2	221	1	221	chr6:126136550-126176165|chr6:126176386-126196034	ENST00000368357	NA	NA	NA	NA	-1.25423	0.419216	0.0132962	0.804636	6.83802	8.14884	114.035	77.2509	319.067	105.091	116.548	555.407	155.621	128.061	277.898	89.4025
hsa_circ_0002722	chr14:71867510-71884913:+	SIPA1L1	circBase	259	3	17403	chr14:71787898-71867510|chr14:71884913-71979459	ENST00000554126		Hs68_RNase, Hs68_control	INTERGENIC	Jeck2013	-1.25334	0.419476	0.0276615	0.804636	6.10513	7.31086	35.0877	77.2509	85.0847	58.3839	201.31	38.3039	100.042	76.8364	277.898	178.805
hsa_circ_0000542	chr14:58785259-58796887:+	ARID4A	circBase	632	6	11628	chr14:58772830-58785259|chr14:58796887-58811412	ENST00000355431	NM_002892	cd_19, Hs68_RNase, Hs68_control, K562	ANNOTATED, CDS, coding, INTERNAL, OVCODE, OVEXON	Jeck2013, Memczak2013, Salzman2013	-1.22195	0.428703	0.032938	0.818484	6.5633	7.80976	35.0877	115.876	127.627	81.7375	169.524	536.255	144.505	102.449	69.4746	145.279
hsa_circ_0084466	chr8:48869730-48869991:-	PRKDC	circBase	170	2	261	chr8:48868508-48869730|chr8:48869991-48872532	ENST00000314191	NM_006904	K562	ANNOTATED, CDS, coding, INTERNAL, OVCODE, OVEXON	Salzman2013	-1.18883	0.43866	0.0281955	0.804636	7.25161	8.47593	78.9474	154.502	361.61	291.92	169.524	861.838	188.969	64.0303	138.949	145.279
hsa_circ_0000239	chr10:70152894-70154208:-	RUFY2	circBase	252	3	1314	chr10:70145885-70152894|chr10:70154208-70156536	ENST00000466493	NM_017987	HEK293, Hs68_RNase, Hs68_control	ANNOTATED, CDS, coding, INTERNAL, OVCODE, OVEXON	Jeck2013, Memczak2013	-1.15525	0.448987	0.00879627	0.804636	8.72855	9.89671	263.158	270.378	659.406	385.334	667.5	2164.17	711.411	537.855	468.954	536.415
hsa_circ_0049075	chr19:8538547-8539128:+	HNRNPM	circBase	123	2	581	chr19:8536311-8538547|chr19:8539128-8548041	ENST00000348943	NM_005968	K562, Hepg2, A549	ANNOTATED, CDS, coding, INTERNAL, OVCODE, OVEXON	Salzman2013	-1.14853	0.451083	0.0483155	0.851226	9.70426	10.8587	429.825	1184.51	1616.61	723.961	582.738	5400.85	1011.54	922.037	364.742	681.694
hsa_circ_0020816	chr11:2972488-3000467:-	NAP1L4	circBase	1139	13	27979	chr11:2970494-2972488|chr11:3000467-3013483	ENST00000380542	NM_005969	K562, H1hesc, Ag04450, A549	ANNOTATED, CDS, coding, INTERNAL, OVCODE, OVEXON, UTR5	Salzman2013	-1.13967	0.453864	0.0215171	0.804636	7.83994	9.00728	333.333	231.753	340.339	268.566	413.214	1225.72	66.6948	268.927	277.898	167.63
hsa_circ_0039943	chr16:68300495-68300624:+	SLC7A6	circBase	129	1	129	chr16:68298479-68300495|chr16:68300624-68308593	ENST00000219343	NM_001076785	Nhek, K562, Huvec, Hmec, Hepg2, Helas3, Gm12878, Bj, Ag04450, A549, Sknshra	ANNOTATED, coding, INTERNAL, OVEXON, UTR5	Salzman2013	-1.13068	0.456699	0.0377275	0.822527	7.66304	8.82799	192.982	154.502	425.423	245.213	74.1667	1225.72	211.2	230.509	138.949	257.032
chr12:123879593-123880979:+	chr12:123879593-123880979:+	SETD8	CIRCexplorer2	308	2	1386	chr12:123875333-123879593|chr12:123880979-123888119	ENST00000330479	NA	NA	NA	NA	-1.1278	0.457613	0.0398606	0.822527	6.01734	7.14702	35.0877	90.126	191.44	81.7375	105.952	95.7598	44.4632	76.8364	191.055	111.753
hsa_circ_0084078	chr8:41521176-41521260:-	ANK1	circBase	84	1	84	chr8:41519459-41521176|chr8:41521260-41525784	ENST00000289734	NM_001142446	K562	ANNOTATED, CDS, coding, INTERNAL, OVCODE, OVERLAPTX, OVEXON	Salzman2013	-1.12545	0.45836	0.0245049	0.804636	7.59605	8.75578	175.439	244.628	340.339	210.182	127.143	1091.66	188.969	166.479	208.424	257.032
hsa_circ_0027089	chr12:57059987-57064148:-	PTGES3	circBase	153	2	4161	chr12:57058584-57059987|chr12:57064148-57065532	ENST00000262033	NM_006601	K562, Huvec, Hepg2, Helas3, H1hesc, Gm12878, Bj, Ag04450, A549, Sknshra	ANNOTATED, CDS, coding, INTERNAL, OVCODE, OVEXON	Salzman2013	-1.10706	0.464239	0.00611601	0.751862	11.1499	12.2606	1877.19	2575.03	4509.49	2510.51	2659.41	11223	2078.66	2612.44	2744.25	2112.13
hsa_circ_0045462	chr17:65924470-65928135:+	BPTF	circBase	508	3	3665	chr17:65920705-65924470|chr17:65928135-65936554	ENST00000544778	NM_182641	K562, Huvec, Hepg2, Helas3, H1hesc, Gm12878, Bj, Ag04450, A549, Sknshra, Mcf7	ANNOTATED, CDS, coding, INTERNAL, OVCODE, OVEXON	Salzman2013	-1.09037	0.469642	0.0375856	0.822527	6.26145	7.39585	78.9474	25.7503	340.339	128.445	95.3572	114.912	66.6948	89.6425	121.581	156.454
chr2:136527338-136528305:+	chr2:136527338-136528305:+	UBXN4	CIRCexplorer2	220	2	967	chr2:136519481-136527338|chr2:136528305-136529989	ENST00000272638	NA	NA	NA	NA	-1.07317	0.475274	0.0155545	0.804636	8.04255	9.14103	192.982	321.879	638.135	256.889	328.452	1187.42	255.664	320.152	347.373	189.98
hsa_circ_0030722	chr13:99896085-99896878:+	UBAC2	circBase	230	2	793	chr13:99890808-99896085|chr13:99896878-99966350	ENST00000403766	NR_026644	K562, Hepg2, Helas3, Bj, Ag04450, Sknshra	ANNOTATED, INTERNAL, ncRNA, OVCODE, OVERLAPTX, OVEXON	Salzman2013	-1.06651	0.477474	0.0331698	0.818484	7.57849	8.66834	87.7193	154.502	255.254	280.243	180.119	976.75	188.969	268.927	191.055	301.733
chr1:46067926-46070688:+	chr1:46067926-46070688:+	NASP	CIRCexplorer2	192	2	2762	chr1:46056942-46067926|chr1:46070688-46072153	ENST00000437901	NA	NA	NA	NA	-1.06517	0.477916	0.038234	0.822527	8.07513	9.1575	131.579	347.629	489.237	315.273	95.3572	1378.94	266.779	320.152	208.424	502.889
hsa_circ_0004792	chr10:120797749-120797951:-	EIF3A	circBase	202	1	202	chr10:120796821-120797749|chr10:120797951-120801505	ENST00000369144	NM_003750	Hs68_RNase, Hs68_control	ANNOTATED, CDS, coding, INTERNAL, OVCODE, OVEXON	Jeck2013	-1.05868	0.480072	0.0177053	0.804636	8.24824	9.32887	315.789	334.754	701.948	245.213	381.429	1398.09	222.316	435.406	208.424	357.61
hsa_circ_0054406	chr2:44436348-44436466:+	PPM1B	circBase	118	1	118	chr2:44429184-44436348|chr2:44436466-44445105	ENST00000419807	NM_177968	K562, Huvec, H1hesc, Gm12878, Ag04450, A549	ANNOTATED, CDS, coding, INTERNAL, OVCODE, OVEXON	Salzman2013	-1.05557	0.481108	0.0264242	0.804636	9.0292	10.0953	359.649	875.51	723.22	245.213	497.976	2796.18	633.601	550.661	538.428	569.941
hsa_circ_0075157	chr5:176618884-176631293:+	NSD1	circBase	309	2	12409	chr5:176563031-176618884|chr5:176631293-176636636	ENST00000354179	NM_022455	K562	ANNOTATED, CDS, coding, INTERNAL, OVCODE, OVEXON	Salzman2013	-0.993764	0.502166	0.0474912	0.851226	6.34602	7.36853	61.4035	51.5006	191.44	70.0607	127.143	172.368	88.9264	140.867	225.792	89.4025
hsa_circ_0066104	chr3:52734277-52734512:-	GLT8D1	circBase	151	2	235	chr3:52731950-52734277|chr3:52734512-52738739	ENST00000478968	NM_001010983	Bj, Ag04450, Sknshra	ANNOTATED, CDS, coding, INTERNAL, OVCODE, OVEXON, UTR5	Salzman2013	-0.991249	0.503042	0.0325795	0.818484	6.82528	7.81214	87.7193	64.3757	297.796	58.3839	275.476	153.216	222.316	140.867	173.686	201.156
hsa_circ_0000247	chr10:74474868-74475660:+	MCU	circBase	165	2	792	chr10:74452059-74474868|chr10:74475660-74496242	ENST00000603649	NM_138357	cd_19, cd_34, neutr, Hs68_RNase, Hs68_control, Nhek, K562, Huvec, Hepg2, Helas3, H1hesc, Gm12878, Bj, Ag04450, A549, Nhlf, Sknshra, Mcf7	ALT_ACCEPTOR, ALT_DONOR, coding, INTERNAL, intronic	Jeck2013, Memczak2013, Salzman2013	-0.979467	0.507167	0.0253342	0.804636	7.62676	8.62184	219.298	218.878	680.677	140.121	105.952	287.279	233.432	192.091	295.267	558.765
hsa_circ_0047769	chr18:55278868-55283207:-	NARS	circBase	399	4	4339	chr18:55276675-55278868|chr18:55283207-55287800	ENST00000256854	NM_004539	K562, Helas3, Bj	ANNOTATED, CDS, coding, INTERNAL, OVCODE, OVEXON	Salzman2013	-0.974566	0.508893	0.0405839	0.822527	7.93539	8.93355	157.895	90.126	467.966	443.718	339.048	1034.21	233.432	332.958	208.424	268.207
hsa_circ_0007707	chr10:98667021-98667504:+	LCOR	circBase	146	2	483	chr10:98593236-98667021|chr10:98667504-98703869	ENST00000540664	NM_032440	Hs68_RNase, Hs68_control, K562, H1hesc, Gm12878, Ag04450, A549, Sknshra	ANNOTATED, coding, INTERNAL, OVEXON, UTR5	Jeck2013, Salzman2013	-0.971331	0.510035	0.00413672	0.694605	11.8923	12.8646	3473.68	2729.53	4573.3	3059.32	6282.98	10629.3	6613.9	3521.67	6947.46	7398.05
hsa_circ_0000530	chr14:39746137-39748741:+	CTAGE5	circBase	243	3	2604	chr14:39722375-39746137|chr14:39748741-39760222	ENST00000553728	NM_001247989	cd_19, Hs68_RNase, Hs68_control	ANNOTATED, CDS, coding, INTERNAL, OVCODE, OVEXON	Jeck2013, Memczak2013	-0.96814	0.511165	0.0107778	0.804636	10.0361	11.0104	824.561	1068.64	1956.95	1167.68	900.595	3907	844.801	1485.5	1233.17	1821.58
hsa_circ_0000462	chr12:129299319-129299615:-	SLC15A4	circBase	296	1	296	chr12:129294656-129299319|chr12:129299615-129307942	ENST00000266771	NM_145648	neutr, Hs68_RNase, Hs68_control, Nhek, K562, Huvec, Hepg2, Helas3, H1hesc, Gm12878, Bj, Ag04450, A549, Sknshra	ANNOTATED, CDS, coding, INTERNAL, OVCODE, OVEXON	Jeck2013, Memczak2013, Salzman2013	-0.957927	0.514796	0.0352971	0.822527	8.11093	9.0691	140.351	334.754	1063.56	268.566	190.714	153.216	300.127	371.376	607.903	659.343
hsa_circ_0007460	chr17:28811231-28819771:+	GOSR1	circBase	363	4	8540	chr17:28808281-28811231|chr17:28819771-28837897	ENST00000225724	NM_001007024	Hs68_RNase, Hs68_control	ANNOTATED, CDS, coding, INTERNAL, OVCODE, OVEXON, UTR5	Jeck2013	-0.936198	0.522608	0.0295739	0.818484	7.33591	8.30909	236.842	141.627	340.339	163.475	148.333	344.735	211.2	64.0303	382.11	324.084
hsa_circ_0004891	chr19:1032390-1032695:+	CNN2	circBase	205	2	305	chr19:1031191-1032390|chr19:1032695-1036128	ENST00000263097	NM_004368	Hs68_RNase, Hs68_control, Nhek, K562, Huvec, Hsmm, Hepg2, Helas3, H1hesc, Gm12878, Bj, Ag04450, A549, Nhlf, Sknshra, Mcf7	ANNOTATED, CDS, coding, INTERNAL, OVCODE, OVEXON	Jeck2013, Salzman2013	-0.935772	0.522763	0.0325956	0.818484	8.46975	9.39789	271.93	386.254	850.847	373.657	296.667	134.064	322.358	461.018	972.644	1084
chr4:170428187-170459062:-	chr4:170428187-170459062:-	NEK1	CIRCexplorer2	361	4	30875	chr4:170400685-170428187|chr4:170459062-170476870	ENST00000439128	NA	NA	NA	NA	-0.93166	0.524255	0.0424444	0.850734	7.33097	8.30182	149.123	218.878	255.254	140.121	127.143	632.014	144.505	166.479	295.267	189.98
chr7:99001020-99002576:-	chr7:99001020-99002576:-	PDAP1	CIRCexplorer2	200	2	1556	chr7:98998047-99001020|chr7:99002576-99006158	ENST00000350498	NA	NA	NA	NA	-0.909466	0.532382	0.0319489	0.818484	9.14578	10.0679	649.123	502.131	701.948	373.657	709.881	2432.3	622.485	742.752	399.479	804.622
hsa_circ_0001638	chr6:111583459-111585149:+	KIAA1919	circBase	286	2	1690	chr6:111580930-111583459|chr6:111585149-111587078	ENST00000368847	NM_153369	HEK293, cd_34, Hs68_RNase, Hs68_control	ANNOTATED, CDS, coding, INTERNAL, OVCODE, OVEXON	Jeck2013, Memczak2013	-0.903621	0.534543	0.00865488	0.804636	9.0449	9.96464	894.737	270.378	1276.27	537.132	900.595	1053.36	500.211	486.63	816.327	826.973
hsa_circ_0000339	chr11:73418464-73429763:-	RAB6A	circBase	312	3	11299	chr11:73390765-73418464|chr11:73429763-73431890	ENST00000336083	NM_198896	cd_19, cd_34, K562, Helas3, H1hesc, Gm12878, Bj, Ag04450, A549, Nhek, Sknshra	ANNOTATED, CDS, coding, INTERNAL	Memczak2013, Salzman2013	-0.899575	0.536045	0.0211089	0.804636	9.27031	10.1678	631.579	656.633	850.847	607.193	508.572	1321.48	533.559	729.946	590.534	2223.89
chr20:5540585-5545724:-	chr20:5540585-5545724:-	GPCPD1	CIRCexplorer2	265	3	5139	chr20:5539465-5540585|chr20:5545724-5547378	ENST00000481038	NA	NA	NA	NA	-0.891124	0.539194	0.0385518	0.822527	7.71822	8.63022	298.246	206.002	212.712	210.182	317.857	689.47	77.8106	281.733	330.004	335.259
hsa_circ_0006112	chr4:123977541-123978443:+	SPATA5	circBase	134	2	902	chr4:123949550-123977541|chr4:123978443-124011733	ENST00000274008	NM_145207	Hs68_RNase, Hs68_control, K562, Helas3	ANNOTATED, CDS, coding, INTERNAL, OVCODE, OVEXON	Jeck2013, Salzman2013	-0.883569	0.542025	0.0131817	0.804636	8.50566	9.40435	254.386	412.005	701.948	420.364	497.976	1034.21	389.053	384.182	573.165	458.188
hsa_circ_0039161	chr16:31373156-31374074:+	ITGAX	circBase	347	3	918	chr16:31372534-31373156|chr16:31374074-31374255	ENST00000268296	NM_000887	Gm12878	ANNOTATED, CDS, coding, INTERNAL, OVCODE, OVEXON	Salzman2013	-0.881242	0.5429	0.0332897	0.818484	8.023	8.91822	166.667	231.753	914.66	280.243	180.119	363.887	244.548	409.794	468.954	458.188
hsa_circ_0006010	chr7:32672154-32678977:-	DPY19L1P1	circBase	270	3	6823	chr7:32663051-32672154|chr7:32678977-32695598	ENST00000417811	NR_036680	Hs68_RNase, Hs68_control, Nhek, K562, Huvec, Hsmm, Hepg2, Helas3, H1hesc, Gm12878, Bj, Ag04450, A549, Sknshra, Mcf7	ANNOTATED, INTERNAL, ncRNA, OVEXON	Jeck2013, Salzman2013	-0.872194	0.546315	0.046457	0.851226	9.70892	10.5936	877.193	412.005	1382.63	712.284	476.786	3274.98	1333.9	934.843	1511.07	715.22
hsa_circ_0008019	chr11:77830227-77832220:-	ALG8	circBase	178	2	1993	chr11:77825438-77830227|chr11:77832220-77835066	ENST00000299626	NM_001007027	Hs68_RNase, Hs68_control, K562, Bj, Ag04450, Sknshra	ANNOTATED, CDS, coding, INTERNAL, OVCODE, OVEXON	Jeck2013, Salzman2013	-0.868418	0.547747	0.0490231	0.851226	7.19998	8.06395	166.667	193.127	233.983	175.152	169.524	134.064	122.274	89.6425	416.848	357.61
chr6:43495371-43495943:-	chr6:43495371-43495943:-	XPO5	CIRCexplorer2	145	2	572	chr6:43494485-43495371|chr6:43495943-43496565	ENST00000265351	NA	NA	NA	NA	-0.866186	0.548595	0.0440047	0.851226	7.29205	8.168	122.807	128.751	255.254	163.475	264.881	440.495	166.737	217.703	121.581	290.558
hsa_circ_0001032	chr2:74300675-74307718:+	TET3	circBase	185	2	7043	chr2:74275538-74300675|chr2:74307718-74314956	ENST00000409262	NM_144993	cd_19, neutr, Hs68_RNase, Hs68_control	ANNOTATED, CDS, coding, INTERNAL, OVCODE, OVEXON	Jeck2013, Memczak2013	-0.85179	0.554097	0.0274549	0.804636	10.2202	11.0795	1017.54	1364.77	2850.34	1226.06	974.762	4021.91	922.612	1587.95	1111.59	1408.09
hsa_circ_0079658	chr7:26724354-26729981:-	SKAP2	circBase	191	2	5627	chr7:26709811-26724354|chr7:26729981-26765046	ENST00000345317	NM_003930	Gm12878, Ag04450	ANNOTATED, CDS, coding, INTERNAL, OVCODE, OVERLAPTX, OVEXON	Salzman2013	-0.828918	0.562951	0.0276646	0.804636	8.72504	9.55861	315.789	605.132	765.762	397.011	508.572	1149.12	311.243	537.855	347.373	838.148
hsa_circ_0005674	chr1:32375638-32377427:-	PTP4A2	circBase	206	2	1789	chr1:32374561-32375638|chr1:32377427-32381495	ENST00000602725	NM_080391	Hs68_RNase, Hs68_control, K562, Gm12878, Bj, Ag04450, A549, Sknshra	ANNOTATED, CDS, coding, INTERNAL, OVCODE, OVEXON	Jeck2013, Salzman2013	-0.824302	0.564755	0.0364772	0.822527	8.59717	9.44333	342.105	218.878	595.593	537.132	423.81	1321.48	400.169	486.63	555.797	424.662
hsa_circ_0005158	chr18:9524591-9525849:+	RALBP1	circBase	294	2	1258	chr18:9522507-9524591|chr18:9525849-9530831	ENST00000019317	NM_006788	Hs68_RNase, Hs68_control, K562, Ag04450, Sknshra	ANNOTATED, CDS, coding, INTERNAL, OVCODE, OVEXON	Jeck2013, Salzman2013	-0.823023	0.565256	0.0273216	0.804636	9.71867	10.5549	1096.49	914.136	1510.25	910.789	837.024	2853.64	578.022	806.782	1059.49	927.55
chr1:182778977-182781348:+	chr1:182778977-182781348:+	NPL	CIRCexplorer2	186	2	2371	chr1:182778442-182778977|chr1:182781348-182783917	ENST00000463899	NA	NA	NA	NA	-0.814741	0.568511	0.028363	0.804636	8.19714	9.00091	192.982	437.755	404.152	268.566	370.833	536.255	255.664	345.764	468.954	692.869
hsa_circ_0084615	chr8:62593526-62596747:-	ASPH	circBase	219	2	3221	chr8:62566219-62593526|chr8:62596747-62602231	ENST00000541428	NM_032468	Nhek, K562, Huvec, Hepg2, Helas3, H1hesc, Gm12878, Bj, Ag04450, A549, Sknshra, Mcf7	ANNOTATED, CDS, coding, INTERNAL, OVCODE, OVEXON	Salzman2013	-0.803308	0.573034	0.0185417	0.804636	10.2328	11.0431	1526.32	1107.26	1701.69	1179.36	1504.52	3485.66	1389.48	934.843	1406.86	1989.2
hsa_circ_0001289	chr3:47139444-47144913:-	SETD2	circBase	303	3	5469	chr3:47129737-47139444|chr3:47144913-47155365	ENST00000431180	NM_014159	cd_19, neutr, Hs68_RNase, Hs68_control, K562	ANNOTATED, CDS, coding, INTERNAL, OVCODE, OVEXON	Jeck2013, Memczak2013, Salzman2013	-0.781944	0.581583	0.0273203	0.804636	9.03239	9.82752	526.316	476.381	914.66	467.071	741.667	1493.85	466.864	742.752	573.165	636.993
hsa_circ_0086724	chr9:33960823-33996331:-	UBAP2	circBase	621	7	35508	chr9:33956144-33960823|chr9:33996331-33998784	ENST00000449054	NM_018449	K562, Gm12878, Ag04450, Nhek	ANNOTATED, CDS, coding, INTERNAL, OVCODE, OVEXON	Salzman2013	-0.773536	0.584982	0.0464479	0.851226	7.72043	8.52298	219.298	154.502	531.779	245.213	307.262	478.799	188.969	268.927	208.424	257.032
hsa_circ_0001441	chr4:140046317-140060651:-	ELF2	circBase	489	3	14334	chr4:139994721-140046317|chr4:140060651-140098120	ENST00000394235	NM_201999	HEK293, cd_19, neutr, Hs68_RNase, Hs68_control	ALT_ACCEPTOR, CDS, coding, OVCODE, OVEXON, upstream_start, UTR5	Jeck2013, Memczak2013	-0.754265	0.592848	0.0442488	0.851226	8.27643	9.05975	482.456	154.502	531.779	432.041	370.833	670.318	255.664	256.121	625.271	391.136
hsa_circ_0000605	chr15:59204761-59209198:-	SLTM	circBase	311	3	4437	chr15:59193486-59204761|chr15:59209198-59224554	ENST00000380516	NM_024755	cd_19, neutr, Hs68_RNase, Hs68_control, K562, H1hesc, Gm12878, Ag04450	ANNOTATED, CDS, coding, INTERNAL, OVCODE, OVEXON	Jeck2013, Memczak2013, Salzman2013	-0.74876	0.595115	0.0324866	0.818484	11.0244	11.7783	2043.86	1905.52	2935.42	2498.83	2277.98	6607.42	1911.92	2317.9	3056.88	1922.15
hsa_circ_0079480	chr7:16298014-16317851:-	ISPD	circBase	284	3	19837	chr7:16255822-16298014|chr7:16317851-16341045	ENST00000399310	NM_001101426	K562, Huvec, Ag04450, Sknshra	ANNOTATED, CDS, coding, INTERNAL, OVCODE, OVERLAPTX, OVEXON	Salzman2013	-0.691728	0.619112	0.0313777	0.818484	11.3689	12.0588	2780.7	2369.03	2531.27	3292.85	6611.43	4539.01	2667.79	2433.15	2935.3	4034.29
hsa_circ_0006382	chr19:8520288-8528570:+	HNRNPM	circBase	325	4	8282	chr19:8509995-8520288|chr19:8528570-8530207	ENST00000348943	NM_005968	Hs68_RNase, Hs68_control, K562, Helas3, H1hesc, Gm12878, Bj, Ag04450, A549	ANNOTATED, CDS, coding, INTERNAL, OVCODE, OVEXON	Jeck2013, Salzman2013	-0.656748	0.634306	0.0488535	0.851226	11.1194	11.7806	2087.72	2278.9	3148.13	1996.73	2108.45	6090.32	2423.25	2599.63	2796.35	2704.42
