# Supplementary material for: Relationships of Non-coding RNA with diabetes and depression
Source: Sci Rep. 2019 Jul 24;9:10707. doi: 10.1038/s41598-019-47077-9 (PMC6656886; doi:10.1038/s41598-019-47077-9)
Supplement: Supplementary file 4 — Supplementary data 3 [file 41598_2019_47077_MOESM4_ESM.xlsx]

## Sheet: up
lncRNA_id	Locus	Strand	GeneSymbol	source	lncRNA_level	EntrezID	Unigene	description	conservation	conservation_support	tissue_specific	tissue_specific_support	bio_process	bio_process_support	disease	disease_support	log2FC	Fold_Change	p_value	q_value	TYB_FPKM	TB_FPKM	Be103	Be104	Be109	Be117	Be202	Be204	Be205	Be206	Be215	Be302
ENST00000416330	chrX:73040491-73046179	-	XIST	RefSeq	Gold	7503	Hs.529901	X inactive specific transcript (non-protein coding)			skin	25723451			Testicular cancer;breast cancer; Klinefelter's syndrome	lncRNAdisease database	0.984115	1.9781	0.0102947	0.664177	1.01992	0.0358072	1.66494	1.41201	0	2.13203	0	0.132127	0	0.703105	0	0
ENST00000417327	chr22:42486960-42521354	+	NDUFA6-AS1	RefSeq	Gold	100132273	Hs.709677	NDUFA6 antisense RNA 1 (head to head)			islet	23040067			COAD		0.738377	1.6683	0.0107885	0.664177	0.769807	0.0314306	1.06471	0.566224	0.060766	0.056056	0.025896	0	0.584624	1.66287	0	0.024672
ENST00000418770	chr2:160527223-160568529	-	BAZ2B	RefSeq	Gold	29994	Hs.470369	bromodomain adjacent to zinc finger domain 2B									0.59006	1.50531	0.00012472	0.273781	1.09544	0.505381	1.00421	0.875822	0.417336	1.49709	0.315789	0.366335	1.0587	1.30485	0.572199	0.438636
ENST00000423354	chr2:43456712-43460533	+	AC010883.5	GENCODE	Gold						kich	25599403	Angiogenesis; Misc_Cancer; Apoptosis; Oncogene_Associated	25599403	BRCA	26461095	0.603201	1.51908	0.0107199	0.664177	0.867026	0.263825	0.909193	0.54091	0	0.629672	0.223128	0.135696	0.876947	1.24298	0	0.79623
ENST00000427447	chr21:35303464-35349992	+	LINC00649	RefSeq	Gold	100506334	Hs.532855	long intergenic non-protein coding RNA 649			gbm;luad; lusc; skin	25599403; 25723451	DNA_Damage; Cell_Cycle; Apoptosis; Misc_Cancer; Metastasis; Oncogene_Associated;Angiogenesis	25599403	OV; GBM;LUAD; LUSC		0.6477	1.56667	0.00800749	0.637589	1.82128	1.17358	2.03997	2.25986	1.56796	4.33445	1.39975	1.27459	1.80424	2.71813	0.797112	1.31835
ENST00000429829	chrX:73040491-73072588	-	XIST	RefSeq	Gold	7503	Hs.529901	X inactive specific transcript (non-protein coding)			skin	25723451			Testicular cancer;breast cancer; Klinefelter's syndrome	lncRNAdisease database	2.7643	6.7942	0.0399039	0.717217	3.42372	0.659416	8.58224	9.91458	0.028874	37.2817	0.019637	7.8363	0.025084	33.6727	0.04783	0.01193
ENST00000430555	chr2:242823514-242908591	+	LINC01237	RefSeq	Gold	101927289		long intergenic non-protein coding RNA 1237			islet;skin	23040067;25723451			BRCA; KIRC; GBM; PRAD		0.678384	1.60035	0.0110128	0.664177	1.26179	0.583407	1.4116	1.13492	0.889394	1.77001	0.268629	0	1.41925	1.29792	1.13954	0.472781
ENST00000433669	chr2:20068652-20077296	+	LINC00954	RefSeq	Gold	400946	Hs.289062	long intergenic non-protein coding RNA 954			skin	25723451			KIRC; LUAD		0.687209	1.61017	0.00253917	0.545208	0.938625	0.251416	0.822581	1.22517	0.360053	1.11234	0.186285	0	0.342482	1.2493	0.292147	0.146468
ENST00000436764	chr20:37049235-37063976	-	SNHG17	RefSeq	Gold	388796	Hs.400876	small nucleolar RNA host gene 17			skin	25723451			OV;COAD; LUSC		0.897655	1.86304	0.00038731	0.389673	1.10641	0.208755	1.51049	0.671553	0.278821	1.59938	0.026995	0.025401	0.757431	1.41372	0.275097	0.200584
ENST00000440079	chr3:14986531-14989012	-	FGD5-AS1	RefSeq	Gold	100505641	Hs.517821	FGD5 antisense RNA 1			lusc; lgg; gbm;kirc; skin; luad; islet; prostate	23040067;25599403; 25723451	Proliferation; DNA_Damage; Cell_Cycle; Apoptosis; Misc_Cancer; Metastasis; Oncogene_Associated;Angiogenesis	25599403	KIRC; GBM		0.802779	1.74446	0.0330684	0.705116	1.21547	0.412691	1.18511	0.528448	0.60989	3.19144	0.75396	0	1.79435	0.726218	0	0.480287
ENST00000444375	chr10:97848666-97849956	-	ENTPD1-AS1	RefSeq	Gold	728558	Hs.538374	ENTPD1 antisense RNA 1			kirc; thyroid	25599403	Misc_Cancer; Oncogene_Associated	25599403	GBM		0.801193	1.74254	0.00200235	0.519243	1.12185	0.32066	1.09876	0.692172	0.261928	1.16382	0.492018	0	1.56574	1.4758	0.613738	0
ENST00000444489	chrX:149108374-149185018	+	LINC00894	RefSeq	Gold	100272228	Hs.496916	long intergenic non-protein coding RNA 894			islet;skin	23040067;25723451			OV;KIRC		0.666638	1.58737	0.0359549	0.717217	1.04654	0.379898	1.86391	0.327297	0.402828	1.12966	0.08342	0.205122	1.81641	0.649152	0.074141	0.89631
ENST00000448942	chr6:138178423-138188841	-	LOC100130476	RefSeq	Gold	100130476	Hs.598050	uncharacterized LOC100130476			kirc; skin	25599403; 25723451	Misc_Cancer	25599403	Systemic lupus erythematosus;KIRC; Type 2 Diabetes| edema | rosiglitazone; Rheumatoid arthritis	RNA-seq: Cabili et al 2011;lncRNAdisease database prediction	0.714311	1.6407	0.000497455	0.39565	0.96257	0.248259	1.22756	0.535516	0.095709	0.824585	0.070894	0.202851	1.07054	1.17511	0.457516	0.149211
ENST00000467896	chr3:171185873-171187422	+	RP11-185E8.1	GENCODE	Reliable						skin	25723451					0.587201	1.50233	0.00771751	0.636886	0.806339	0.219138	0.782408	0.515767	0	0.584264	0.35249	0	1.1869	0.747287	0	0.580162
ENST00000469846	chr3:9432996-9439188	-	THUMPD3-AS1	RefSeq	Gold	440944	Hs.598958	THUMPD3 antisense RNA 1			skin	25723451			GBM		0.909206	1.87801	0.0424884	0.717217	1.74462	0.835418	1.25103	3.24407	1.14155	6.14792	0.653492	0.438526	1.15486	1.87183	1.71942	0.305883
ENST00000483436	chr1:28905058-28908330	-	SNHG12	RefSeq	Gold	85028	Hs.632377	small nucleolar RNA host gene 12			kirc; cervical; skin;uterine	25599403; 25723451	Proliferation; DNA_Damage; Cell_Cycle; Apoptosis; Misc_Cancer; Metastasis; Oncogene_Associated;Adhesion; Angiogenesis	25599403	COAD;KIRC; OV; LUAD		0.958723	1.94359	0.00241498	0.545208	1.13827	0.17955	1.44325	1.22014	0	0.604623	0.86316	0	1.18641	1.7153	0	0
ENST00000503571	chr4:756175-775637	-	LOC100129917;RP11-440L14.1	GENCODE;RefSeq	Gold	100129917	Hs.731755	uncharacterized LOC100129917			islet;skin	23040067;25723451			GBM		0.593843	1.50926	0.0155305	0.692696	1.71199	1.11815	2.40856	1.6796	1.76571	1.85988	1.20894	1.02261	1.83487	4.09655	1.05117	0.901399
ENST00000535643	chr12:122237078-122240852	-	LINC01089	RefSeq	Gold	338799	Hs.524804	long intergenic non-protein coding RNA 1089			islet;skin	23040067;25723451			OV;GBM		1.27368	2.41777	0.0114228	0.667626	2.31871	1.04503	3.25283	3.54604	0	5.24215	0.207891	1.69954	3.93215	4.19184	2.43708	2.3375
ENST00000541574	chr12:122018697-122031409	+	RP13-941N14.1	GENCODE	Reliable						skin	25723451					0.646301	1.56515	0.0176807	0.693921	1.64354	0.99724	1.31742	2.74245	1.29444	3.37882	0.824163	0.498057	1.40394	2.26088	1.39826	1.10781
ENST00000557072	chr14:98602411-98605579	+	RP11-61O1.2	GENCODE	Reliable				UCNE harboring	23193254					OV; Hemostatic factors and hematological phenotypes	RNA-seq: Cabili et al 2011;23728290	0.658143	1.57805	0.0015365	0.481106	0.720606	0.0624626	0.723122	0.486886	0	0.262958	0.241697	0	1.11223	0.777858	0	0
ENST00000565600	chr16:29756568-29759620	+	AC009133.17	GENCODE	Reliable										KIRC	26461095	0.623	1.54007	0.00059315	0.4064	1.33476	0.711764	1.0409	1.79455	0.564062	1.86554	0.847564	0.710478	1.2376	1.79188	0.602931	0.487392
ENST00000588369	chr19:37582243-37583466	+	CTD-2293H3.1	GENCODE	Reliable												0.585169	1.50021	0.00823308	0.637589	0.928183	0.343014	0.751243	0.671631	0.466095	1.41824	0.608598	0	0.822981	0.933242	0.019069	0.366073
ENST00000598586	chr2:70223890-70239348	-	PCBP1-AS1	RefSeq	Gold	400960	Hs.683864	PCBP1 antisense RNA 1			head_neck; stomach; skin; medulloblastoma	25599403; 25723451	Angiogenesis; Misc_Cancer; DNA_Damage; Metastasis; Oncogene_Associated	25599403	OV;GBM		0.586335	1.50143	0.0285475	0.703003	2.70154	2.11521	5.7442	4.05979	2.85109	4.99257	2.8462	3.3413	6.6598	6.4359	2.3218	6.14654
ENST00000602495	chrX:73048973-73053596	-	XIST	RefSeq	Gold	7503	Hs.529901	X inactive specific transcript (non-protein coding)			skin	25723451			Testicular cancer;breast cancer; Klinefelter's syndrome	lncRNAdisease database	1.0671	2.09522	0.0443306	0.717976	1.35154	0.284444	2.07066	1.83459	0	2.21369	0	1.67998	0	2.86857	0	0
ENST00000602558	chr12:124456004-124456261	-	RP11-214K3.18	GENCODE	Reliable												0.622832	1.53989	0.0368193	0.717217	1.53091	0.908079	1.45837	2.69698	1.72218	1.35484	0.742917	0.676501	1.3715	2.96983	1.25543	0.297087
ENST00000602703	chr9:96928571-96962909	+	RP11-2B6.3	GENCODE	Reliable						skin	25723451			BRCA; COAD; LUSC; LUAD		0.683446	1.60597	0.0126783	0.67492	1.71779	1.03435	0.985539	2.42634	1.28992	2.80456	0.656105	1.17901	3.40514	2.37725	1.26675	0.924318
ENST00000607464	chr3:16355946-16356494	+	RP11-415F23.2	GENCODE	Reliable						skin	25723451			LUSC	26461095	0.977242	1.9687	0.000440924	0.39307	3.02298	2.04574	6.47793	8.38867	4.61346	6.92523	1.98575	2.48769	7.24605	6.73394	3.3408	3.72887
ENST00000608684	chr1:78470030-78470238	-	RP11-386I14.4	GENCODE	Reliable						aml; skin	25599403; 25723451					0.675509	1.59716	0.00291276	0.556654	0.675509	0	0.304092	0.335776	0	0.8791	0	0	1.28271	0.39091	0	0
ENST00000609736	chr22:24311400-24312062	+	KB-226F1.2	GENCODE	Reliable						skin	25723451					0.7051	1.63026	0.0256288	0.702831	1.32352	0.618417	1.05438	2.34236	0	1.27924	0.942992	0.091476	1.35413	1.66525	1.05146	0.96003
ENST00000618820	chrX:148615451-148615960	-	LINC00893	RefSeq	Gold	100131434	Hs.669775	long intergenic non-protein coding RNA 893			islet	23040067			BRCA; KIRC; OV		0.655651	1.57533	0.0181278	0.693921	1.09414	0.438492	1.06373	2.11841	0.107996	1.05058	0.282224	0.191843	0.432381	1.346	0.477816	0.826647

## Sheet: down
lncRNA_id	Locus	Strand	GeneSymbol	source	lncRNA_level	EntrezID	Unigene	description	conservation	conservation_support	tissue_specific	tissue_specific_support	bio_process	bio_process_support	disease	disease_support	log2FC	Fold_Change	p_value	q_value	TYB_FPKM	TB_FPKM	Be103	Be104	Be109	Be117	Be202	Be204	Be205	Be206	Be215	Be302
ENST00000414209	chrX:73164177-73220326	+	JPX	RefSeq	Gold	554203	Hs.648316	JPX transcript, XIST activator (non-protein coding)			melanoma; uterine; skin; colorectal; islet;aml	23040067;25599403; 25723451	DNA_Damage; Cell_Cycle; Apoptosis; Misc_Cancer; Metastasis; Oncogene_Associated;Adhesion; Angiogenesis	25599403			-0.992377	0.502649	0.0119899	0.67492	0.58111	1.57349	0.455539	0.721545	2.71254	0.210859	2.36413	1.70147	0.614183	0.529924	3.81326	0.437976
ENST00000419357	chr6:30766431-30798436	-	LINC00243	RefSeq	Gold	401247	Hs.722921	long intergenic non-protein coding RNA 243			skin	25723451			psoriasis;HIV-1 control	RNA-seq: Cabili et al 2011	-0.72055	0.606866	0.0454538	0.71972	0.282012	1.00256	0.280835	0	0.332785	1.0748	0.619865	2.3078	0	0	1.33594	0.935377
ENST00000434063	chr7:27135713-27139773	+	HOTAIRM1	RefSeq	Gold	100506311	Hs.445239	HOXA transcript antisense RNA, myeloid-specific 1			breast;kich; skin	25599403; 25723451	Misc_Cancer; Oncogene_Associated	25599403	BRCA; OV; HNSC		-1.26251	0.416818	0.00141993	0.476776	2.60037	3.86288	6.3466	5.34025	18.5182	3.40386	13.7826	10.0691	3.27565	8.35229	16.0383	10.9808
ENST00000446290	chr9:71158457-71161505	-	LINC01506	RefSeq	Gold	101927015		long intergenic non-protein coding RNA 1506							KIRC; LUAD		-0.636366	0.643331	0.0118145	0.669108	3.64478	4.28115	11.7776	8.25191	19.9251	9.53524	15.2588	25.2008	14.5253	14.8335	17.1841	16.1398
ENST00000447748	chr1:65437908-65458695	-	LINC01359	RefSeq	Gold	101927084		long intergenic non-protein coding RNA 1359			skin	25723451			BRCA; KIRC; LUSC		-0.622025	0.649758	0.0267335	0.703003	0.765372	1.3874	1.2412	0.443199	1.24332	0.129946	1.27233	1.82705	1.51744	0.54232	1.88542	1.9467
ENST00000607315	chr8:30013346-30013748	-	RP11-51J9.5	GENCODE	Reliable						islet	23040067					-0.62198	0.649778	0.0472183	0.720769	0.863877	1.48586	0.739872	0.688774	0.825223	0.543876	2.44784	3.33494	1.43769	0.805441	2.19948	0.974746
ENST00000609510	chr22:24243619-24249255	-	AP000350.5	GENCODE	Reliable												-0.76216	0.589613	0.000358946	0.378819	0.00624735	0.768408	0	0.016562	1.25268	0	0.626957	0.295337	0	0.005239	0.814838	0.664457
